# Supplementary material for: Protein Phosphatase 1ß Limits Ring Canal Constriction during Drosophila Germline Cyst Formation
Source: PLoS One. 2013 Jul 25;8(7):e70502. doi: 10.1371/journal.pone.0070502 (PMC3723691; doi:10.1371/journal.pone.0070502)
Supplement: Movie S1 — A confocal Z-stack of a germarium from an OreR fly immunostained with antibodies against anillin (green) and α-spectrin (red). (ZIP) [file pone.0070502.s004.zip]

Archive with 1 entries (1 files):
- Movie S1 OreR-ctr1day-3A9ani-08-20-2010-05-6-28-13-1.avi
