# Supplementary material for: Protein Phosphatase 1ß Limits Ring Canal Constriction during Drosophila Germline Cyst Formation
Source: PLoS One. 2013 Jul 25;8(7):e70502. doi: 10.1371/journal.pone.0070502 (PMC3723691; doi:10.1371/journal.pone.0070502)
Supplement: Movie S2 — A confocal Z-stack of a germarium carrying heterozygous XE55A mutant. Green: anillin, red: fusome, white: RFP. Note that the heterozygous cysts are similar to the wild type cysts shown in Movie 1. (ZIP) [file pone.0070502.s005.zip]

Archive with 1 entries (1 files):
- Movie S2 AI26-anillin-1B1-12-3-2010-12lp-heterozygous-7-1-13-3.avi
