# Supplementary material for: Protein Phosphatase 1ß Limits Ring Canal Constriction during Drosophila Germline Cyst Formation
Source: PLoS One. 2013 Jul 25;8(7):e70502. doi: 10.1371/journal.pone.0070502 (PMC3723691; doi:10.1371/journal.pone.0070502)
Supplement: Movie S4 — A confocal Z-stack of a germarium carrying homozygous flwFP41 mutant clones. Green: anillin, red: fusome, white: RFP. Homozygous clones are RFP negative. Note that the homozygous clones are similar to the heterozygous cysts in region 1 but contain abnormally small ring canals in region 2, similar to flwXE55A. (ZIP) [file pone.0070502.s007.zip]

Archive with 1 entries (1 files):
- Movie S4 FP41-anillin-3A9-6-15-2012-5lp-7-1-13.avi
